# Supplementary material for: Cyanovinylation of Aldehydes: Organocatalytic Multicomponent Synthesis of Conjugated Cyanomethyl Vinyl Ethers
Source: Molecules. 2021 Jul 6;26(14):4120. doi: 10.3390/molecules26144120 (PMC8304223; doi:10.3390/molecules26144120)
Supplement: Supplementary file 1 [file molecules-26-04120-s001.zip]

Archive with 1 entries (1 files):
- molecules-1287838-supplementary.pdf
